# Supplementary material for: Ten-eleven translocation 1 mediated-DNA hydroxymethylation is required for myelination and remyelination in the mouse brain
Source: Nat Commun. 2021 Aug 24;12:5091. doi: 10.1038/s41467-021-25353-5 (PMC8385008; doi:10.1038/s41467-021-25353-5)
Supplement: Supplementary file 7 — Source data [file 41467_2021_25353_MOESM7_ESM.xlsx]

## Sheet: Figure 2
	Figure 2c
	Quantification（%）			% of TET1+ cells among Sox10+ cells
	Ctrl				cKO
	85.227	98.21	93.25	99.42	10.2	8.9	6.68	22.5
	Figure 2e
	Quantification		CC1+ cells per mm2
		Ctrl				cKO
	P8	257.54	232.1	201.5	175.58	190.1	149.7	105	60.9
	P21	500.8	427.2	360.8	355.1	281.2	266.2	178.9	103.1
	P27	911.85	874.62	761.02	747.51	657.36	498.28	259.64	205.62
	P42	1761.75	1572.64	1424.4		1217.94	1133.12	1014.26
	P52	1757	1836	1702		1666	1599	1438
	P60	1993.9	1945.3	1876.6	1748.2	1996.1	1857.2	1699.5	1563.2
	Figure 2h													Figure 2i					Figure 2k
	Quantification			# of myelinated axon per mm^2 (X10^3)										Ctrl		cKO			Ctrl		cKO
	Ctrl						cKO							Axon diameter (μm)	g-ratio	Axon diameter (μm)	g-ratio		Axon diameter (μm)	g-ratio	Axon diameter (μm)	g-ratio
	312.59	289.58	255.1	222.1	212.12	197.05	164.66	158.6	142.5	123.3	106.9	97.35		1.91223	0.676828	1.86406	0.629818		1.03355	0.634884	0.963036	0.683186
														1.95162	0.637106	2.00744	0.712614		1.17704	0.501635	1.06153	0.722547
														1.99265	0.592919	2.15674	0.727955		1.17888	0.725127	1.11317	0.63468
														1.99918	0.684966	2.334	0.765505		1.23033	0.722758	1.24518	0.736647
														2.02173	0.696369	2.33635	0.737517		1.24722	0.685987	1.34461	0.801697
														2.08296	0.694843	2.37799	0.733436		1.26068	0.78843	1.36348	0.785866
	Figure 2j													2.21093	0.735754	2.41717	0.729226		1.26786	0.596437	1.38259	0.576617
	Quantification			# of myelinated axon per mm^2 (X10^3)										2.23063	0.710784	2.44156	0.728465		1.3152	0.625026	1.48117	0.777118
	Ctrl						cKO							2.25441	0.749916	2.48872	0.730719		1.37139	0.7463	1.48301	0.807346
	913.765	980.524	792.764	892.903	821.971	830.316	575.797	479.831	429.761	487.992	487.992	458.969		2.2691	0.83402	2.49525	0.71369		1.41606	0.730232	1.51964	0.73838
														2.41493	0.751859	2.54872	0.753076		1.45528	0.723341	1.52826	0.762318
														2.42391	0.786386	2.57913	0.835472		1.46681	0.701331	1.60451	0.775215
														2.43687	0.67919	2.65934	0.681441		1.47706	0.714458	1.6418	0.831149
	Figure 2m													2.47728	0.724821	2.67067	0.859978		1.50816	0.755368	1.72831	0.711442
	Quantification		Amplitude of 2nd Peak (mV)											2.48269	0.590299	2.7223	0.695357		1.51226	0.642209	1.74202	0.665929
		Ctrl		cKO										2.52433	0.750622	2.73425	0.634951		1.53203	0.731567	1.7432	0.812745
	Stimulus Intensity (mA)	Mean	SD	Mean	SD									2.54208	0.681551	2.81344	0.730286		1.53297	0.757187	1.79575	0.750493
	0.1	1.99455	2.36385	1.1038	0.435381									2.56831	0.792137	2.81936	0.741924		1.54589	0.62898	1.79743	0.802351
	0.2	4.88977	1.35005	1.67362	0.481712									2.56892	0.701471	2.82834	0.667092		1.5493	0.771426	1.79887	0.730141
	0.4	6.45719	1.81968	1.99495	0.493201									2.58444	0.686631	2.8515	0.685458		1.56485	0.692806	1.81556	0.832659
	0.6	7.13894	1.26033	2.11459	0.493559									2.60107	0.843052	2.87406	0.798294		1.56575	0.681168	1.83694	0.72868
	0.8	7.54709	1.12326	2.20128	0.482204									2.62189	0.676711	2.87885	0.765453		1.58039	0.689201	1.86077	0.745926
	1	7.23153	1.49605	2.22948	0.404656									2.64015	0.638049	2.88243	0.764949		1.58417	0.683159	1.86323	0.802835
	2	8.82168	1.61927	2.16768	0.509749									2.67128	0.778746	2.9407	0.767833		1.60689	0.70369	1.86795	0.75619
	3	9.55162	1.82776	2.34923	0.49419									2.68251	0.807384	3.00662	0.724807		1.61046	0.754898	1.90556	0.747582
	4	10.1131	2.05593	2.50854	0.462751									2.7372	0.607919	3.06377	0.803823		1.61932	0.653133	1.90983	0.766311
	5	10.4723	2.27108	2.68119	0.423829									2.79915	0.703867	3.07693	0.918342		1.62913	0.668896	1.95503	0.683689
														2.81824	0.62664	3.12622	0.759094		1.69074	0.745577	1.96931	0.760908
														2.82365	0.775912	3.16786	0.772112		1.71449	0.688	1.97193	0.720784
	Figure 2n													2.83303	0.740866	3.18153	0.81902		1.72167	0.712629	1.97886	0.813205
	Quantification		CAP Area (mV ms)											2.89957	0.690021	3.2095	0.765822		1.73356	0.658343	1.98104	0.854126
		Ctrl		cKO										2.90804	0.659431	3.23144	0.787255		1.73451	0.720243	2.00188	0.633891
	Stimulus Intensity (mA)	Mean	SD	Mean	SD									2.936	0.699167	3.32553	0.787011		1.73504	0.678097	2.00475	0.832927
	0.1	8.68818	1.78089	3.20273	1.20075									3.01866	0.811234	3.34278	0.80851		1.73816	0.721378	2.00803	0.821659
	0.2	13	2.51365	4.71636	1.89666									3.0454	0.831324	3.37604	0.725721		1.74078	0.794522	2.02719	0.724449
	0.4	16.0018	2.99137	5.47455	1.08667									3.08051	0.707694	3.38401	0.758446		1.75256	0.734267	2.0301	0.757503
	0.6	17.2355	2.2084	6.74	1.80214									3.09	0.795915	3.40942	0.865608		1.78238	0.719459	2.03646	0.741301
	0.8	17.6445	1.97677	6.92091	1.77268									3.1001	0.719602	3.42952	0.713518		1.80535	0.732187	2.03654	0.832556
	1	17.8891	2.86164	7.03364	1.71001									3.1548	0.569644	3.44207	0.821776		1.81035	0.662071	2.04278	0.813882
	2	18.2836	2.04535	7.12182	1.49681									3.21379	0.753758	3.45758	0.723071		1.81987	0.751656	2.06255	0.787129
	3	18.5164	3.07524	7.44455	1.57394									3.21787	0.740797	3.54086	0.806345		1.82947	0.677529	2.0717	0.657835
	4	19.2109	2.26415	7.67182	1.82777									3.23389	0.602109	3.59718	0.829622		1.83328	0.724202	2.07932	0.714568
	5	19.7064	2.30536	7.93818	1.54179									3.25654	0.755702	3.60678	0.734843		1.83887	0.788837	2.08572	0.756231
														3.26838	0.611985	3.64607	0.814203		1.84457	0.678532	2.09225	0.760157
														3.28501	0.854004	3.65148	0.775807		1.85174	0.853814	2.09463	0.774762
														3.29165	0.819862	3.65444	0.79266		1.85289	0.78092	2.10874	0.730846
														3.32369	0.77372	3.65913	0.719233		1.85966	0.798405	2.11271	0.808641
														3.3589	0.753854	3.68179	0.811161		1.87972	0.761019	2.12469	0.725342
														3.37554	0.875771	3.68475	0.823683		1.89547	0.735632	2.16182	0.839241
														3.38391	0.755623	3.6924	0.744807		1.91697	0.753499	2.1749	0.689001
														3.40043	0.705191	3.69434	0.823855		1.91844	0.754213	2.17974	0.819955
														3.41962	0.710027	3.72884	0.916661		1.92697	0.788174	2.17999	0.854708
														3.42482	0.730518	3.73995	0.784703		1.93727	0.711271	2.20624	0.770015
														3.4386	0.634581	3.74782	0.816401		1.94498	0.675168	2.20846	0.77938
														3.44697	0.797682	3.75781	0.779043		1.94933	0.795504	2.2087	0.82994
														3.4534	0.688714	3.7668	0.778007		1.96619	0.712712	2.26506	0.690933
														3.48493	0.838671	3.77812	0.840759		1.97435	0.681183	2.27873	0.795655
														3.56045	0.79117	3.8514	0.761225		1.98797	0.767475	2.28082	0.798374
														3.56994	0.804868	3.86313	0.844355		1.99203	0.786174	2.28878	0.847693
														3.58719	0.710021	3.89885	0.81206		2.01144	0.723156	2.29313	0.880985
														3.63311	0.754083	3.92151	0.87346		2.01648	0.695767	2.29903	0.799469
														3.6425	0.793777	3.93875	0.778962		2.03088	0.699102	2.29948	0.781184
														3.67526	0.725241	3.94232	0.731094		2.11358	0.730882	2.30625	0.751551
														3.68648	0.799822	4.0107	0.742284		2.11567	0.804969	2.31171	0.876684
														3.7021	0.68973	4.01499	0.771961		2.12404	0.727472	2.33176	0.805441
														3.72934	0.758726	4.01723	0.90513		2.12744	0.654126	2.35162	0.816801
														3.73118	0.825271	4.01856	0.752767		2.14118	0.741986	2.35839	0.71036
														3.74832	0.688137	4.02448	0.905035		2.1539	0.752199	2.37914	0.77031
														3.77516	0.814143	4.05233	0.844136		2.16731	0.805277	2.38796	0.812705
														3.77588	0.791613	4.06366	0.869204		2.16871	0.761253	2.3937	0.849193
														3.77762	0.747516	4.07081	0.838518		2.1749	0.747666	2.40658	0.841782
														3.81629	0.792876	4.07897	0.797804		2.18253	0.705733	2.41262	0.784356
														3.81803	0.835914	4.1447	0.835508		2.22728	0.644215	2.42025	0.838833
														3.82221	0.779853	4.1499	0.833966		2.24308	0.701654	2.44769	0.888952
														3.82344	0.77887	4.20755	0.804221		2.25625	0.786094	2.48793	0.74685
														3.84711	0.732483	4.24205	0.842635		2.27655	0.731623	2.48932	0.709741
														3.8518	0.775843	4.24522	0.843109		2.29017	0.744877	2.50438	0.733745
														3.85375	0.722529	4.24929	0.776283		2.2923	0.766305	2.51225	0.724335
														3.85599	0.754176	4.25878	0.791052		2.31154	0.725341	2.52477	0.776977
														3.85783	0.788762	4.2843	0.787374		2.32409	0.756314	2.55315	0.829305
														3.85916	0.73097	4.30634	0.881954		2.36409	0.793195	2.57473	0.776598
														3.89712	0.767861	4.36563	0.874647		2.44855	0.83778	2.57735	0.751369
														3.89885	0.773693	4.37533	0.80986		2.46689	0.851029	2.58326	0.846188
														3.90599	0.645023	4.4635	0.892375		2.47218	0.704836	2.59196	0.890359
														3.92548	0.668416	4.4835	0.819251		2.49367	0.734191	2.59409	0.753311
														3.94478	0.744927	4.5234	0.856886		2.51241	0.732009	2.59836	0.852519
														3.95059	0.719607	4.52524	0.770432		2.52645	0.763613	2.61	0.754804
														3.97804	0.783774	4.54544	0.826625		2.52903	0.753474	2.6297	0.849865
														3.98865	0.804168	4.55024	0.877492		2.54105	0.761101	2.65041	0.685487
														4.00243	0.782257	4.60963	0.798211		2.55701	0.754387	2.66206	0.773262
														4.00651	0.71091	4.63229	0.839411		2.55779	0.71278	2.69734	0.832197
														4.04447	0.759263	4.64413	0.866209		2.5785	0.725477	2.71272	0.887307
														4.05703	0.825666	4.69168	0.844986		2.58474	0.816787	2.71301	0.818044
														4.06601	0.909262	4.69525	0.84024		2.58494	0.80224	2.76843	0.754388
														4.07142	0.832189	4.70373	0.913708		2.59684	0.806661	2.77265	0.87379
														4.07693	0.787099	4.71924	0.8275		2.60796	0.752489	2.77745	0.860212
														4.08877	0.808729	4.72148	0.839384		2.60935	0.713664	2.86901	0.845668
														4.09999	0.854263	4.75843	0.763142		2.61825	0.741936	2.8704	0.911691
														4.1151	0.786243	4.76975	0.781654		2.62929	0.816378	3.05901	0.785103
														4.12551	0.774622	4.7971	0.819866		2.64545	0.761639	3.08268	0.852379
														4.13265	0.782607	4.81832	0.779228		2.68803	0.8406	3.08826	0.7225
														4.14398	0.79196	4.83037	0.790148		2.69902	0.752636	3.10065	0.830555
														4.1499	0.799941	4.86854	0.858317		2.70001	0.816911	3.15299	0.873494
														4.15306	0.777071	4.89752	0.854161		2.70784	0.77179	3.37639	0.818435
														4.15826	0.787184	4.90527	0.877247		2.73463	0.758186	3.50524	0.826069
														4.15826	0.869437	4.90885	0.776691		2.7418	0.837121	3.50622	0.818718
														4.16592	0.830053	4.92324	0.875601		2.75551	0.736283	3.52513	0.799442
														4.18143	0.798776	4.96008	0.905608		2.76666	0.709397	3.54535	0.828944
														4.2349	0.73221	4.99569	0.847436		2.77171	0.787995	3.54564	0.79393
														4.23909	0.790045	5.04866	0.887215		2.78315	0.79646	3.57021	0.843714
														4.24919	0.690102	5.0509	0.777645		2.78483	0.811477	3.67083	0.877067
														4.26409	0.848474	5.14723	0.769094		2.79013	0.759384	3.68429	0.867444
														4.2795	0.763954	5.15816	0.82505		2.83726	0.846607	3.74126	0.798783
														4.28296	0.747218	5.16275	0.856601		2.86548	0.823995	3.80194	0.876726
														4.30093	0.718707	5.17234	0.836715		2.88734	0.773945	4.00576	0.785055
														4.3044	0.69585	5.24653	0.810158		2.88857	0.816119	4.01168	0.811567
														4.34185	0.686125	5.2747	0.835427		2.90302	0.754309	4.05601	0.90302
														4.35094	0.799636	5.32868	0.834788		2.93194	0.759257	4.0634	0.762711
														4.35501	0.809251	5.55299	0.896146		2.94961	0.759255	4.64293	0.79786
														4.35859	0.864347	5.59881	0.824474		2.96028	0.855412	4.91736	0.844048
														4.37951	0.801805	5.60617	0.839702		2.99543	0.85475
														4.39604	0.697185	5.62667	0.840116		2.99987	0.807052
														4.43554	0.750363	5.6428	0.936996		3.03637	0.809123
														4.46228	0.7958	5.68454	0.802984		3.05295	0.812962
														4.50594	0.789578	5.68933	0.844301		3.1507	0.703628
														4.55595	0.781938	5.7225	0.85886		3.17194	0.838995
														4.58178	0.795116	5.75382	0.861899		3.19882	0.753513
														4.58423	0.762238	5.77455	0.872257		3.40396	0.705312
														4.61667	0.813446	5.7974	0.813475		3.42254	0.784171
														4.62984	0.836168	5.81312	0.815505		3.78311	0.790444
														4.66015	0.789738	5.88017	0.874727		3.80194	0.841984
														4.66311	0.71899	5.88057	0.865147		3.86564	0.789142
														4.69994	0.77943	5.94691	0.853007		3.92234	0.817928
														4.70719	0.799147	5.9516	0.856904		3.94391	0.771307
														4.7375	0.806753	6.00212	0.819413		3.96003	0.843002
														4.74067	0.767835	6.00579	0.859176		4.14905	0.767875
														4.75006	0.812917	6.01222	0.851703		4.31892	0.789317
														4.77578	0.778306	6.02712	0.893347		4.60134	0.834241
														4.80598	0.773351	6.0408	0.813395		5.65319	0.822329
														4.83802	0.786867	6.06356	0.8776
														4.84109	0.869736	6.20009	0.77657
														4.84354	0.800695	6.21622	0.841677
														4.84996	0.752263	6.23765	0.8756
														4.85527	0.739141	6.26143	0.842224
														4.89517	0.842549	6.34878	0.849369
														4.92671	0.805099	6.35593	0.811745
														4.92916	0.873057	6.45839	0.883266
														4.95008	0.868428	6.56003	0.88638
														4.97783	0.748037	6.76821	0.889012
														4.99497	0.841545	6.79322	0.896622
														4.99508	0.82462	6.92282	0.904903
														4.99671	0.817193	7.07313	0.803883
														5.00579	0.76266	7.11426	0.87306
														5.01366	0.901119	7.26204	0.89248
														5.04223	0.811114	7.34041	0.859921
														5.05191	0.790344	7.40001	0.80844
														5.11111	0.764163	7.42787	0.886564
														5.13041	0.742783	7.44757	0.907068
														5.17418	0.775094	7.564	0.945915
														5.17765	0.778888	7.72208	0.87591
														5.20001	0.791867	7.78954	0.859601
														5.20265	0.810135	8.03691	0.920873
														5.29429	0.824943	8.07681	0.884272
														5.30338	0.784245	8.07988	0.861122
														5.42472	0.798694	8.22886	0.872711
														5.45431	0.821743	8.47103	0.867468
														5.48849	0.754157	8.47399	0.90728
														5.52473	0.794462	8.61196	0.852603
														5.7121	0.821695	8.68279	0.908162
														5.82486	0.791222	8.87892	0.882681
														5.85425	0.793521	9.11405	0.906515
														6.12601	0.841438	9.31968	0.897824
														6.1504	0.799385	9.63043	0.926631
														6.17315	0.83011	9.71646	0.888984
														6.21051	0.856346	9.83576	0.875101
														6.37328	0.916606	10.3891	0.882803
														6.7772	0.902212
														7.07313	0.803883
														7.08579	0.873625
														7.11426	0.87306
														7.40001	0.80844
														7.7329	0.91316
														7.78954	0.859601
														7.8469	0.896324
														8.07681	0.884272
														8.47399	0.90728
														8.61196	0.852603
														8.77136	0.876765
														9.63043	0.926631
														9.71646	0.888984
														10.3891	0.882803

## Sheet: Figure 3
	Figure 3b
	Quantification		# of Olig2+ cells per mm^2
		Ctrl				cKO
	E15.5	129.3	150.2	126.4	125.1	53	72.6	56.8	67.6
	P1	314.6	310.2	298.3	306.9	181	204.5	199.8	184.7
	Figure 3c
	Quantification		# of PDGFRa+ cells per mm^2
		Ctrl				cKO
	e15.5	299.86	149.39	258.47	171.73	164.37	83.92	138.49	55.18
	P1	258.71	389.65	324.58	253.09	125.14	246.47	147.26	233.09
	P6	486.95	400.21	452.36	428.2	467.3	350.12	360.78	462.04
	P14	315.44	255.56	291.21	310.91	300.19	140.22	155.37	242.9
	P60	179.25	96.81	154.46	88.56	56.14	185.63	70.4	129.63
	Figure 3e
	Quantification (%)		% of BrdU+ Olig2+ among Olig2+ cells
	Ctrl			cKO
	13.2	13.39	9.69	18.84	25	20.96
	Figure 3g
	Quantification		% of cells in each phase
		Ctrl				cKO
	S	11.84	7.63	8.96	7.63	23.21	25.07	22.18
	G2/M	7.09	8.01	10.03	8.02	13.83	11.47	14.88
	G1	81.07	84.36	81.01	84.36	62.96	63.46	62.94
	Figure 3j
	Quantification (%)		% of M phase cells
	Time (min)	Ctrl				cKO
	A	1.86	2.42	2.18	1.86	1.08992	1.00251	0.997506	1.63265
	0	0.57	0	0	0	2.39521	0.581395	0.735294	0
	45	8.04	7.73	9.26		5.43131	5.65217	6.54545	4.52962
	60	2.03	1.36	0.55	0.83	2.24215	2.77778	5.88235	2.54546
	80	1.16959	1.42857	0.653595	1.60428	2.52101	3.21101	2.13904	0.985222

## Sheet: Figure 4
	Figure 4b
	Quantification (%)		% of CNP+ cells among Olig2+ cells
		Ctrl			cKO
	3 DIV	31.03	29.91	34.55	11.09	9.91	14.12
	5 DIV	87.34	75.98	82.21	43.21	39.97	45.62
	Figure 4c
	Quantification (%)		% of MBP+ cells among Olig2+ cells
	Ctrl			cKO
	71.03	79.91	74.55	21.29	19.91	24.12
	Figure 4f
	Quantification (%)		% of TET1+ cells among Sox10+ cells				P7
	Ctrl				Tet1 iKO
	89	99.4	99.5	92.1	42.25	65.1	43.36	66.37
	Figure 4h
	Quantification		# of PDGFRa+ cells per mm^2			P7
	Ctrl			Tet1 iKO
	316.926	327.848	384.973	533.292	448.273	624.362
	Figure 4i
	Quantification		# of Ki67+ cells per mm^2			P7
	Ctrl			Tet1 iKO
	29.6296	45.6897	50	67.3469	65.3846	63.5417
	Figure 4j
	Quantification		# of MBP+ cells per mm^2			P7
	Ctrl			Tet1 iKO
	479.808	466.822	753.35	281.228	167.078	233.073
	Figure 4l
	Quantification		# of CC1+ cells per mm^2			P14
	Ctrl			Tet1 iKO
	706.763	734.479	720.621	431.491	392.183	414.407

## Sheet: Figure 5
	Figure5d														Figure 5l
	Quantification		# of TET1+ cells per mm^2												Ctrl		cKO
	Ctrl+Veh			Ctrl+LPC					iKO+LPC						Axon diameter (μm)	g-ratio	Axon diameter (μm)	g-ratio
	271.514	306.694	244.452	1912.48	2117.74	1948.34	1829.72	1881.96	567.12	679.21	1003.11	947.25			3.30341	0.80665	0.798095	2.87334
															2.93956	0.793557	0.821478	3.02388
	Figure 5e														2.64555	0.752699	0.825287	2.77018
	Quantification (%)		% of strong TET1 + cells among Olig2+ cells												2.11835	0.764235	0.882583	3.25505
	Ctrl+Veh				Ctrl+LPC				iKO+LPC						2.29046	0.789328	0.822453	3.69261
	9	13	5	4	66	54	85	62	12	6	7	9			4.21804	0.764622	0.84396	2.99339
															2.19198	0.7578	0.848755	2.82176
	Figure 5g														2.90383	0.78456	0.863191	3.46241
	Quantification		# of PDGFRα+ cells / mm^2												2.98172	0.75025	0.843889	3.51777
	Ctrl			iKO											2.05084	0.672983	0.790699	3.53145
	130.09	329.23	229.66	203.422	147.832	175.627									3.29738	0.747682	0.784256	4.17338
															4.66107	0.843444	0.849786	3.19036
															3.97552	0.755465	0.886824	3.46377
	Figure 5h														2.19713	0.763715	0.772935	3.35402
	Quantification		# of GST pi+ cells /mm^2												4.88299	0.800135	0.856281	2.46676
		Control				iKO									3.5444	0.765153	0.868371	2.91461
	14 dpl	510.85	791.25	414.61	497.33	350.41	297.74	78.75	113.58						1.89555	0.724892	0.751427	2.29795
	21dpl	1070.74	1130.54	1030.25	1188.67	492.66	470.03	329.92	577.75						2.74025	0.732676	0.836196	3.00329
															4.58889	0.806351	0.823001	2.62575
	Figure 5k														2.20839	0.705239	0.786294	3.21241
	Quantification		# of Myelinated Axon /mm^2 (X 10^3)												2.31678	0.742471	0.86078	2.96434
	Control				iKO										3.4081	0.763316	0.745403	2.98405
	994.41	923.478	995.168	836	220.85	390.02	545.93	336.3							3.18771	0.740768	0.832858	2.99387
															2.52123	0.768398	0.90999	2.33407
															2.43674	0.623564	0.790013	3.06661
															3.88887	0.764954	0.809572	2.60282
															3.39587	0.824472	0.847023	3.78547
															3.32739	0.721471	0.757364	3.31886
															2.76978	0.717572	0.811978	2.39692
															3.73349	0.763104	0.833553	2.871
															4.36456	0.775658	0.761094	2.94463
															3.63034	0.840972	0.833922	2.95686
															2.55776	0.739273	0.791999	3.57828
															3.27437	0.823684	0.77547	2.61497
															3.0197	0.801061	0.775277	3.29303
															3.11722	0.703931	0.843043	4.2816
															2.4147	0.744819	0.811371	3.50554
															3.03426	0.744206	0.861256	4.77927
															2.63557	0.778995	0.768397	1.98237
															3.2359	0.815496	0.759942	2.6647
															2.95404	0.770108	0.816972	3.06243
															2.49307	0.73609	0.817105	3.21289
															2.35805	0.778406	0.838919	2.07901
															4.18778	0.817796	0.761012	3.67153
															2.82691	0.752	0.744538	3.06749
															3.02911	0.747941	0.856081	3.90688
															3.21056	0.782637	0.852742	3.22271
															2.67033	0.734444	0.875878	4.20524
															2.83584	0.788333	0.763311	2.85322
															2.9287	0.80161	0.822272	2.60186
															3.3846	0.792839	0.828398	3.38074
															3.23454	0.779895	0.82702	3.8957
															4.39707	0.813658	0.862729	2.9859
															3.41131	0.760261	0.746368	2.5535
															4.57489	0.820304	0.814783	4.018
															2.28346	0.728884	0.78181	2.96201
															2.0119	0.706287	0.750455	3.14023
															4.70951	0.783973	0.821088	3.1585
															4.399	0.820782	0.692738	2.38565
															3.4888	0.829262	0.802494	1.87117
															1.94761	0.674943	0.757839	3.09477
															2.59856	0.70113	0.76743	3.65383
															3.33721	0.603304	0.80968	3.51117
															2.59856	0.752376	0.82252	3.05205
															3.76583	0.769988	0.754844	2.45042
															3.88733	0.708541	0.798096	3.27943
															4.93875	0.735153	0.770413	3.02525
															2.75522	0.819403	0.874642	3.81974
															3.07747	0.813763	0.804743	2.95469
															3.30913	0.784005	0.708341	2.1676
															3.95203	0.805725	0.828145	2.8846
															3.13597	0.701057	0.827332	3.97077
															2.44334	0.621682	0.791843	3.06186
															4.89473	0.809048	0.830776	2.73832
															3.85917	0.794608	0.807342	3.03796
															3.16976	0.594761	0.843286	3.40512
															2.91478	0.743325	0.833076	3.70299
															4.22302	0.765243	0.86561	3.11577
															2.94519	0.722947	0.870433	2.98647
															2.67411	0.69817	0.809943	4.0444
															2.27968	0.769377	0.878371	3.69736
															4.05341	0.821483	0.841698	2.45606
															2.64587	0.821336	0.868249	3.42065
															3.01648	0.794766	0.778304	3.70203
															4.17056	0.807474	0.0126075	3.05068
															2.81758	0.785447	0.813284	3.62937
															2.48229	0.755137	0.768646	3.04875
															3.94631	0.798328	0.819025	3.15093
															2.8809	0.802536	0.784431	3.6725
															2.37672	0.81749	0.797678	3.43055
															2.54473	0.766332	0.890269	3.84236
															2.4077	0.763125	0.824831	3.01745
															3.00377	0.71742	0.760885	2.46724
															3.29118	0.751779	0.904472	4.42796
															3.2425	0.776987	0.856506	2.97754
															2.85604	0.781603	0.851943	3.7602
															3.04408	0.788618	0.847836	3.47311
															3.66638	0.755563	0.840622	3.68698
															2.38943	0.738752	0.792425	3.73912
															2.66566	0.742431	0.837676	3.91203
															3.15053	0.6627	0.840207	4.11802
															2.36739	0.786079	0.844424	4.35892
															3.96417	0.775569	0.79665	3.58374
															3.06194	0.75448	0.844782	3.27517
															2.92226	0.711301	0.792362	3.82594
															3.54351	0.753582	0.822855	3.08962
															4.31298	0.853643	0.891932	4.34822
															3.28137	0.842795	0.793885	3.51068
															3.14578	0.766549	0.750039	2.58359
															2.69189	0.793543	0.856951	4.81998
															3.89208	0.685493	0.747789	3.09429
															3.35186	0.731617	0.834807	4.80606
															2.81331	0.722286	0.842322	3.24194
															5.71578	0.754927	0.731416	2.81098
															2.75763	0.728058	0.691306	2.83021
															2.68014	0.724939	0.735373	2.36409
															3.73679	0.776857	0.82604	3.53933
															3.81138	0.734969	0.841337	3.65946
															2.04103	0.695537	0.866186	4.66855
															2.68819	0.797809	0.861978	2.96676
															2.63887	0.765947	0.774742	2.96909
															3.57304	0.748525	0.786313	2.77815
															3.37189	0.709993	0.807905	3.2693
															2.58029	0.695927	0.783028	2.55921
															2.06299	0.684465	0.827797	3.85627
															2.9081	0.7281	0.712711	2.90383
															2.54746	0.643967	0.773651	3.22174
															2.54376	0.836655	0.861934	2.86674
															4.65318	0.79872	0.825896	2.41615
															3.36907	0.748465	0.84273	3.96611
															2.69149	0.769805	0.81724	3.6824
																	0.930293	4.22592
																	0.88129	4.02147
																	0.862302	4.21602
																	0.815873	1.94858
																	0.829863	2.97142
																	0.811432	1.96499
																	0.767866	2.37575
																	0.829348	2.0996
																	0.821406	1.94858
																	0.834276	2.97142
																	0.815975	3.72834

## Sheet: Figure 6
	Figure 6g
	qRT-PCR		OPCs
	Genes	Ctrl			cKO
	Bcas1	0.98	1.02	1	0.37	0.31	0.29
	Plp1	1	0.99	1	0.61	0.67	0.78
	Cnp	1	0.99	0.99	0.53	0.56	0.57
	Kif11	0.98	1.02	1	0.63	0.66	0.68
	Ugt8a	1	1	1	0.32	0.35	0.36
	Enpp2	1	0.99	1.03	0.07	0.08	0.08
	Myrf	1	1.01	0.95	0.34	0.38	0.4
	Cldn11	1	1.14	1.01	0.31	0.27	0.26
	Mbp	0.96	1	1.02	0.35	0.32	0.34
	Figure 6h
	qRT-PCR		OPCs
	Genes	Ctrl			cKO
	Cdc25b	1.06728	0.999948	1.05617	0.411717	0.504655	0.557987
	Cdc25c	1.02881	0.953181	0.997234	0.303654	0.336358	0.333375
	Ccna2	1.08983	0.999875	0.979079	0.400879	0.415221	0.513524
	Cdk19	1.07588	0.979296	0.995256	0.574317	0.574071	0.672092
	Ccng2	1.0611	0.96833	1	0.292835	0.29544	0.299198
	Ccnf	1.06665	0.983162	1	0.852243	0.862249	0.852352
	Ccnb1	1.00128	1	0.995678	0.378391	0.372337	0.413248
	Cdca3	1.06186	1	0.988567	0.111159	0.217608	0.236947
	Figure 6i
	qRT-PCR		OPCs
	Genes	Ctrl			cKO
	Ccl2	1.09075	0.979363	0.999999	5.56528	5.57201	5.30477
	Ccl22	1.0531	0.999998	0.984522	1.41226	1.38893	1.44625
	Ccr2	0.939874	0.999998	1.18534	1.58494	1.64842	1.60407
	Cx3cr1	0.999998	0.958379	1.00495	1.41233	1.63782	1.61293

## Sheet: Figure 7
	Figure 7b
	Quantification		Relative 5hmC intensity
	Ctrl				cKO
	1	1.295	0.8255	0.8795	0.0203	0.2146	0.0635	0.184
	Figure 7j
	qRT-PCR		OPCs
	Genes	Ctrl			cKO
	Itpr2	1.11572	1	0.972324	0.45606	0.467094	0.481276
	Cacna1a	0.86837	1	1.04757	0.398741	0.406677	0.501798
	Cacna1c	1	0.991682	1.08031	0.61635	0.619394	0.645363
	Cacna2d1	0.912588	1	1.06842	0.179585	0.177742	0.191199
	Cacnb4	1.057	0.999998	0.976208	0.331256	0.302486	0.317753
	Cacng5	1	0.946414	1.03289	0.159394	0.163943	0.167756
	Atp2b1	1	0.86648	1.0404	0.367373	0.359623	0.369485
	Atp2c1	1.027	1	1.11859	0.351681	0.374031	0.355889
	Slc8a1	1	0.962201	1.03683	0.522522	0.47601	0.583559

## Sheet: Figure 9
												Figure 9c					Figure 9p
												Quantification		△F/F			Ctrl		Itpr2 cKO
												Ctrl	cKO	cKO+Ada			Axon diameter (μm)	g-ratio	Axon diameter (μm)	g-ratio
												8.23222	7.44446	5.98181			4.62134	0.897837	7.07711	0.855037
												6.65608	3.8461	6.98869			4.17145	0.752295	4.90727	0.8861
												5.25198	5.09021	7.26942			2.43676	0.728374	3.60964	0.867628
												7.0639	6.91831	5.6369			4.96687	0.756368	2.43794	0.72215
												7.20844	4.43095	4.51276			4.32667	0.730837	3.23149	0.822069
												9.30546	5.05826	7.52671			5.45101	0.816512	5.3683	0.81841
	Figure 9e											6.40561	3.84916	5.71171			2.49883	0.744722	3.49631	0.842286
	qRT-PCR		OPCs									7.43133	3.84939	5.95871			2.94799	0.597799	7.8965	0.9312
	Genes	NC			siRNA-Itpr2							4.3474	5.61608	5.94171			2.73013	0.675715	6.67682	0.923352
	Itpr2	1	1.12506	0.907519	0.323088	0.389582	0.248273					9.28797	6.26603	4.29644			6.51584	0.77383	3.39085	0.860396
	Mbp	0.876606	1	1.06437	0.456916	0.550953	0.496546					9.96258	3.97942	6.06029			2.85184	0.774998	7.25224	0.855889
	Plp	1	1.04247	0.993092	0.628507	0.590496	0.742262					9.84184	3.66593	5.98643			1.99902	0.663101	2.1988	0.643684
												5.16721	5.88499	5.30725			2.75191	0.670886	2.58024	0.750377
												6.7688	2.54482	4.52363			5.45617	0.768688	2.95932	0.677958
												8.0581	5.10626	5.71347			3.99632	0.669024	5.7081	0.848159
	Figure 9g											6.66037	6.60437	4.96611			3.26793	0.718629	3.95498	0.7566
	Quantification (%)		% of MBP+ cells among Olig2+ cells									6.71947	5.33179	4.10774			4.33049	0.748771	3.77335	0.844929
	NC			siRNA-Itpr2								10.7219	4.21816	5.75681			5.11827	0.788166	3.01709	0.732993
	34	40	28	14	11	24						8.61688	4.03801	3.18745			3.71364	0.779374	5.52551	0.800954
												6.15153	5.30645	5.8012			5.28311	0.835786	3.17405	0.758454
												5.56045	6.93813	5.82249			3.97321	0.777563	3.13737	0.736619
	Figure 9i											6.59923	6.68066	5.6469			4.99234	0.839684	3.80926	0.813352
	Quantification (%)		% of Itpr2+ cells among Olig2+ cells									6.92019	3.56859	5.4591			4.08394	0.686981	4.41165	0.822437
	Ctrl				Itpr2 cKO							8.59702	5.75376	3.89445			2.72989	0.671449	3.83172	0.787184
	100	95	96	91	32.9	35.8	30.2	37.3				6.34146	3.75546	2.66017			2.50403	0.69745	4.90492	0.8147
												6.43309	5.30447	3.65759			5.02825	0.769237	2.85695	0.654768
												9.13241	6.56482	5.24602			7.42304	0.878086	3.0599	0.787986
	Figure 9k											7.14263	5.7134	5.24444			5.73646	0.731612	8.18134	0.821371
	Quantification		# of PDGFRα+ or NG2+ cells /mm^2									6.5253	3.27752	4.53373			3.34093	0.630005	3.25513	0.689645
		Ctrl				Itpr2 cKO						8.24301	1.70512	5.05316			6.09474	0.772226	4.59039	0.82345
	P7	256.13	229.46	201.35	186.47	305.12	348.25	313.16	367.18			6.92179	3.84219	5.66805			2.68102	0.710338	3.16097	0.885992
	P14	356.68	465.51	454.65	568.29	646.4	690.35	675	660.24			8.00726	3.10751	3.97795			4.9078	0.782578	3.11296	0.871383
	P60	530.15	548.63	651.24	626.62	590.91	523.41	678.725	496.034			7.38362	3.51152	4.22415			5.99575	0.763416	3.31838	0.705877
												9.55304	6.26623	2.69693			9.98793	0.854744	3.0467	0.718676
												6.92788	4.49917	2.68959			8.01588	0.818564	3.10589	0.849062
	Figure 9l											8.31737	5.41413	3.11321			7.04843	0.79657	4.64413	0.848921
	Quantification (%)		% of CC1+ cells among Olig2+ cells									9.65451	6.31932	3.79444			6.07248	0.787325	4.26837	0.861835
		Ctrl				Itpr2 cKO						7.50459	6.15282	3.83454			9.12947	0.783384	4.63547	0.909042
	P7	69	86	70	69	45	40	46				6.99133	4.95493	3.1996			6.47116	0.789159	4.91662	0.949375
	P14	75	82	89		50	53	51				8.02761	5.04561	5.88994			5.07196	0.758005	3.31968	0.724599
	P31	85	91	90	87	66	53	61				6.31915	3.93232	2.39452			6.44942	0.74544	3.47965	0.808096
	P60	95	92	97	93	97	93	94	94			8.10758	6.23638	5.99797			6.25439	0.817359	4.1435	0.839093
												7.10863	4.06838	5.44659			4.0562	0.767667	5.27357	0.870224
												8.01322	1.34454	5.0191			2.47535	0.658376	3.31111	0.742742
	Figure 9o											4.54693	5.52833	5.21394			2.69812	0.681804	2.22114	0.821115
	Quantification	# of Myelinated Axon / mm^2 (X10^3)										8.76109	3.44857	4.49169			2.59222	0.729491	4.37281	0.711356
	Ctrl											5.72439	1.93811	3.95915			2.82243	0.750276	5.46193	0.687331
	291.667	212.5	204.167	341.667	416.667	291.667	279.167	362.5				4.62409	2.06004	5.06253			4.36457	0.865366	3.34921	0.725111
	Itpr2 cKO											6.20906	5.13209	4.4619			2.49144	0.705866	3.47425	0.832581
	133.333	166.667	170.833	208.333	162.5	183.333	95.8333	137.5				7.54056	4.82038	6.61396			3.9438	0.796001	3.16979	0.883173
												9.72324	3.31728	7.38774			2.38911	0.767593	2.7446	0.833373
												5.40434	2.0827	5.56995			2.58357	0.705726	4.01883	0.910088
												6.1408	3.36284	5.74625			2.67611	0.716377	2.45049	0.798422
												8.2507	2.70266	7.53428			3.39776	0.793434	3.52515	0.877628
												8.63574	3.96085	4.21726			3.02993	0.750874	3.60964	0.895864
												7.15843	5.10571	6.28814			5.13221	0.778483	6.37439	0.919095
												8.83679	4.95463	7.62609			3.12689	0.706893	4.66192	0.834185
												8.3724	3.1239	1.53983			3.99235	0.768581	4.42729	0.806624
												5.71472	2.79014	6.10191			3.74232	0.687546	3.09902	0.736004
												7.42336	2.23458	9.13185			2.3359	0.630896	4.49147	0.813717
												8.94327	4.63995	7.84059			2.25685	0.642144	4.70331	0.860513
												6.92293	2.43851	7.56223			1.90477	0.576661	3.56289	0.74607
												9.99907	3.1278	5.45369			2.87483	0.709076	3.07294	0.851258
												6.02577	4.66147	6.39498			6.53098	0.745331	3.46028	0.847001
												6.2061	3.00862	6.26088			2.57524	0.717333	3.8626	0.891479
												6.41826	3.32748	8.97424			5.1225	0.759448	2.42421	0.796809
												6.6524	4.63485	6.72882			2.84453	0.687393	3.44512	0.833815
												6.31854	4.59799	4.26835			3.72814	0.68162	3.22853	0.894407
												6.38608	5.1161	8.23868			2.43136	0.658362	3.66245	0.831802
												7.05808	5.48562	9.49041			2.75962	0.678899	4.05161	0.860412
												9.9976	5.60583	5.65043			3.08054	0.765026	4.43102	0.723139
												7.19413	4.66863	8.43626			5.02366	0.84804	3.49025	0.769203
												9.50147	4.42035	7.42218			5.10718	0.800662	3.43611	0.828472
												7.16187	5.38352	6.17891			2.60254	0.690147	3.17072	0.876263
												7.84272	3.85938	7.26942			4.5795	0.709979	4.17271	0.852795
												9.78531	4.08994	7.23106			2.45829	0.682555	3.88393	0.801226
												8.33143	5.64804	7.03847			2.49217	0.704921	7.92303	0.861832
												8.68491	5.30113	6.97251			3.46998	0.770669	2.75337	0.758777
												7.46025	5.49264	6.96982			3.39098	0.768344	7.63965	0.837528
												7.16146	4.50866	6.91817			3.31257	0.732945	2.42327	0.724141
												8.74047	4.59568	6.86744			3.14022	0.739919	3.18311	0.725742
												6.41653	4.84494	6.72891			5.86263	0.756982	4.15593	0.729561
												7.77104	4.03265	6.67255			7.78775	0.856044	2.52909	0.694808
												4.29935	7.36449	6.6479			4.67569	0.754931	5.24006	0.801725
												7.8865	3.31537	6.54898			3.5583	0.793907	4.63771	0.781083
												6.35075	8.47346	6.51859			5.21499	0.771146	7.11354	0.809305
												7.49353	2.8329	6.48487			4.80999	0.718203	2.60961	0.707671
												8.92116	5.94706	6.19053			8.19162	0.752424	5.80141	0.761244
												5.81073	2.60635	6.0397			4.48233	0.730684	5.63429	0.830698
												6.56253	2.41595	5.9372			3.56199	0.697099	3.15443	0.751956
												8.32005	4.07999	5.84193			2.72116	0.651276	5.54204	0.782083
												6.9731	2.77107	5.83585			4.48062	0.706856	5.4387	0.761238
												6.4167	4.65783	5.82009			5.75844	0.724735	2.4221	0.801411
												9.41387	5.83068	5.64263			6.04604	0.744143	2.72871	0.823048
												7.17455	3.02052	5.54836			5.90971	0.751295	2.65669	0.721098
												8.43085	4.91889	5.54663			5.04966	0.761458	6.01655	0.872744
												7.75946	3.0271	5.5243			5.9102	0.796558	3.94916	0.789432
													5.63937	5.45198			3.52592	0.711365	3.33211	0.763482
													7.52947	5.38404			2.20952	0.692451	3.36177	0.622018
														5.31562			4.46953	0.710378	4.04767	0.810625
																	2.61079	0.742799	3.2841	0.714917
																	2.70414	0.653461	6.59086	0.828849
																	3.49168	0.693438	5.1916	0.781697
																	5.8058	0.733641	0.872176	0.776623
																	2.5213	0.692666	0.890114	0.683575
																	2.57784	0.755959	1.57316	0.813075
																	2.56224	0.73448	1.97016	0.881957
																	3.42262	0.630424	2.115	0.808351
																	3.22678	0.661905	0.627454	0.611638
																	2.9395	0.696539	1.55302	0.824001
																	2.9395	0.696539	1.88435	0.860059
																	1.64508	0.825672	1.90309	0.836051
																	2.08183	0.795966	1.3964	0.854318
																	1.65709	0.820994	1.72761	0.894349
																	1.98096	0.898713	1.49935	0.776771
																	1.31388	0.827538	1.30994	0.904213
																	2.29116	0.820232	1.92597	0.885177
																	1.99161	0.817775
																	1.70454	0.821956

## Sheet: Supplementary figure 1
	Supplementary Figure 1d
	Relative 5hmC abundance
	Genes	NPC			OPC
	Cspg4	1	1.23	0.89	2.37	3.32	2.67
	Slc22a3	0.66	1.51	1	35.39	49.47	41.84
	Wnt10a	1.09	0.92	1	2.01	2.01	2.01
	Kndc1	0.76	1	1.32	16.25	12.73	14.39
	Olfr279	1.19	0.84	1	1.89	1.47	1.67
	Zdhhc12	0.89	1.12	1	7.16	4.12	5.43
	Mag	1.31	1	1.49	18.53	20.41	19.38
	Elovl7	1.03	1	0.89	2.03	2.11	1.46
	Arl2	1	1.17	0.97	10.74	9.92	18.68
	Cdc42ep2	0.79	1.26	1	4.6	2.39	2.64
	Ngf	1	0.9	0.95	0.06	0	0.02
	Zfp28	1.04	1	0.62	0.06	0.02	0.14

## Sheet: Supplementary figure 2
	Supplementary Figure 2c
	Western blotting		Mouse brain
	Supplementary Figure 2d
	Western blotting		Mouse brain
	Supplementary Figure 2f
	Quantification		# of CC1+ / Sox10+ cells /mm^2
		Control			Tet3 cKO
	cg	153.82	129.3	171.54	150.09	170.26	121.68
	cc	98.61	65.1	89.42	98.14	124.66	84.56
	ac	122.6	159.3	114.58	130.15	114.53	168.02
	Supplementary Figure 2h
	Quantification		# of Sox10+ cells /mm^2
		Control			Tet3 cKO
	cg	302.66	336.55	271.26	284.42	315.06	311.74
	cc	199.22	156.68	148.49	236.24	198.91	182.34
	ac	300.88	273.57	214.96	310.22	253.3	261.19

## Sheet: Supplementary figure 3
	Supplementary Figure 3b
	Quantification		# of CC1+ cells /mm^2
	Tet1f/+ Olig1Cre+/-			Olig1Cre+/-			WT
	291.45	251.56	286.02	256.15	288.69	246.33	306.22	256.68	295.17
	Supplementary Figure 3d
	Quantification		# of Olig2+ cells /mm^2
	WT						Olig1Cre+/-
	413.765	480.524	492.764	492.903	521.971	530.316	575.797	479.831	429.761	487.992	487.992	458.969
	Supplementary Figure 3e
	qRT-PCR		OPCs
		Ctrl			cKO
	Tet1	1.24	0.94	1	0.08	0.09	0.09
	Supplementary Figure 3g
	Quantification (%)		# of Olig2+ cells among Td+ cells
	CTX			Hippo			cc
	94.82	97.17	91.86	95.97	91	93.25	91.38	91.86	93.29
	Supplementary Figure 3h
	Quantification (%)		# of ALDH1L1+ cells among Td+ cells
	CTX			Hippo			cc
	4.25	2.58	5.35	3.42	6.08	6.14	7.25	7.6	5.17

[truncated: 8 more sheets: Supplementary figure 4, Supplementary figure 5, Supplementary figure 6, Supplementary figure 7, Supplementary figure 8, Supplementary figure 11, Supplementary figure 12, Sheet1]
